# Supplementary material for: Expression of Concern: Multiple Low-Dose Radiation Prevents Type 2 Diabetes-Induced Renal Damage through Attenuation of Dyslipidemia and Insulin Resistance and Subsequent Renal Inflammation and Oxidative Stress
Source: PLoS One. 2025 Jun 30;20(6):e0327042. doi: 10.1371/journal.pone.0327042 (PMC12208481; doi:10.1371/journal.pone.0327042)
Supplement: S2 File — (ZIP) [file pone.0327042.s002.zip]

Archive with 36 entries (32 files):
- HE-4w Con/
- HE-4w Con/HE-4w Con-1.JPG
- HE-4w Con/HE-4w Con-2.JPG
- HE-4w Con/HE-4w Con-3.JPG
- HE-4w Con/HE-4w Con-4 (Used publication).JPG
- HE-4w Con/Thumbs.db
- HE-4w Con 50mGy/
- HE-4w Con 50mGy/4w Con 50mGy-1 20x.JPG
- HE-4w Con 50mGy/4w Con 50mGy-1.JPG
- HE-4w Con 50mGy/4w Con 50mGy-2 20x.JPG
- HE-4w Con 50mGy/4w Con 50mGy-2.JPG
- HE-4w Con 50mGy/4w Con 50mGy-3 20x.TIF
- HE-4w Con 50mGy/4w Con 50mGy-3.TIF
- HE-4w Con 50mGy/4w Con 50mGy-4 20x.TIF
- HE-4w Con 50mGy/4w Con 50mGy-4.TIF
- HE-4w Con 50mGy/4w Con 50mGy-6 (Used publication).TIF
- HE-4w Con 50mGy/4w Con 50mGy-6 20x.TIF
- HE-4w DM/
- HE-4w DM/HE 4w DM-1 10X.JPG
- HE-4w DM/HE 4w DM-1.JPG
- HE-4w DM/HE 4w DM-2(Used publication).JPG
- HE-4w DM/HE 4w DM-2.JPG
- HE-4w DM/HE 4w DM-3.JPG
- HE-4w DM/HE 4w DM-4.JPG
- HE-4w DM 25mGy/
- HE-4w DM 25mGy/4w DM 25mGy-1 20x.JPG
- HE-4w DM 25mGy/4w DM 25mGy-1.JPG
- HE-4w DM 25mGy/4w DM 25mGy-2.JPG
- HE-4w DM 25mGy/4w DM 25mGy-3.TIF
- HE-4w DM 25mGy/4w DM 25mGy-4 20x.TIF
- HE-4w DM 25mGy/4w DM 25mGy-4.TIF
- HE-4w DM 25mGy/4w DM 25mGy-5 20x.TIF
- HE-4w DM 25mGy/4w DM 25mGy-5.TIF
- HE-4w DM 25mGy/4w DM 25mGy-6 20x.JPG
- HE-4w DM 25mGy/4w DM 25mGy-6(Uesd publication).JPG
- HE-4w DM 25mGy/Thumbs.db
