# Supplementary material for: Expression of Concern: Multiple Low-Dose Radiation Prevents Type 2 Diabetes-Induced Renal Damage through Attenuation of Dyslipidemia and Insulin Resistance and Subsequent Renal Inflammation and Oxidative Stress
Source: PLoS One. 2025 Jun 30;20(6):e0327042. doi: 10.1371/journal.pone.0327042 (PMC12208481; doi:10.1371/journal.pone.0327042)
Supplement: S3 File — (ZIP) [file pone.0327042.s003.zip]

Archive with 26 entries (23 files):
- S3 File - Image data underlying Fig 2A folder 2/
- S3 File - Image data underlying Fig 2A folder 2/HE-4w DM 50mGy/
- S3 File - Image data underlying Fig 2A folder 2/HE-4w DM 50mGy/4w DM 50mGy-1 20x.TIF
- S3 File - Image data underlying Fig 2A folder 2/HE-4w DM 50mGy/4w DM 50mGy-1.TIF
- S3 File - Image data underlying Fig 2A folder 2/HE-4w DM 50mGy/4w DM 50mGy-2 20x.TIF
- S3 File - Image data underlying Fig 2A folder 2/HE-4w DM 50mGy/4w DM 50mGy-2.TIF
- S3 File - Image data underlying Fig 2A folder 2/HE-4w DM 50mGy/4w DM 50mGy-3 20x.TIF
- S3 File - Image data underlying Fig 2A folder 2/HE-4w DM 50mGy/4w DM 50mGy-3.TIF
- S3 File - Image data underlying Fig 2A folder 2/HE-4w DM 50mGy/4w DM 50mGy-4 20x.TIF
- S3 File - Image data underlying Fig 2A folder 2/HE-4w DM 50mGy/4w DM 50mGy-4.TIF
- S3 File - Image data underlying Fig 2A folder 2/HE-4w DM 50mGy/4w DM 50mGy-5.TIF
- S3 File - Image data underlying Fig 2A folder 2/HE-4w DM 50mGy/4w DM 50mGy-6 20X.TIF
- S3 File - Image data underlying Fig 2A folder 2/HE-4w DM 50mGy/4w DM 50mGy-6(Used publication).TIF
- S3 File - Image data underlying Fig 2A folder 2/HE-4w DM 50mGy/Thumbs.db
- S3 File - Image data underlying Fig 2A folder 2/HE-4w DM 75mGy/
- S3 File - Image data underlying Fig 2A folder 2/HE-4w DM 75mGy/4w DM 75mGy-1 20x.TIF
- S3 File - Image data underlying Fig 2A folder 2/HE-4w DM 75mGy/4w DM 75mGy-1.TIF
- S3 File - Image data underlying Fig 2A folder 2/HE-4w DM 75mGy/4w DM 75mGy-2 20x.TIF
- S3 File - Image data underlying Fig 2A folder 2/HE-4w DM 75mGy/4w DM 75mGy-2.TIF
- S3 File - Image data underlying Fig 2A folder 2/HE-4w DM 75mGy/4w DM 75mGy-3 20x.TIF
- S3 File - Image data underlying Fig 2A folder 2/HE-4w DM 75mGy/4w DM 75mGy-3.TIF
- S3 File - Image data underlying Fig 2A folder 2/HE-4w DM 75mGy/4w DM 75mGy-5 20x.TIF
- S3 File - Image data underlying Fig 2A folder 2/HE-4w DM 75mGy/4w DM 75mGy-5.TIF
- S3 File - Image data underlying Fig 2A folder 2/HE-4w DM 75mGy/4w DM 75mGy-8 (Used publication).TIF
- S3 File - Image data underlying Fig 2A folder 2/HE-4w DM 75mGy/4w DM 75mGy-8 20x.TIF
- S3 File - Image data underlying Fig 2A folder 2/HE-4w DM 75mGy/Thumbs.db
