# Supplementary material for: Expression of Concern: Multiple Low-Dose Radiation Prevents Type 2 Diabetes-Induced Renal Damage through Attenuation of Dyslipidemia and Insulin Resistance and Subsequent Renal Inflammation and Oxidative Stress
Source: PLoS One. 2025 Jun 30;20(6):e0327042. doi: 10.1371/journal.pone.0327042 (PMC12208481; doi:10.1371/journal.pone.0327042)
Supplement: S4 File — (ZIP) [file pone.0327042.s004.zip]

Archive with 43 entries (37 files):
- HE-8w 25mGy DM/
- HE-8w 25mGy DM/8w 25mGy DM-2 20x.JPG
- HE-8w 25mGy DM/8w 25mGy DM-2.JPG
- HE-8w 25mGy DM/8w 25mGy DM-4 20x.JPG
- HE-8w 25mGy DM/8w 25mGy DM-4(Used publication).JPG
- HE-8w 25mGy DM/Thumbs.db
- HE-8w 50mGy Con/
- HE-8w 50mGy Con/8w 50mGy Con-1 20x.JPG
- HE-8w 50mGy Con/8w 50mGy Con-1.JPG
- HE-8w 50mGy Con/8w 50mGy Con-4  (Used publication).JPG
- HE-8w 50mGy Con/8w 50mGy Con-4.JPG
- HE-8w 50mGy DM/
- HE-8w 50mGy DM/8w 50mGy DM-1 20x.JPG
- HE-8w 50mGy DM/8w 50mGy DM-2.JPG
- HE-8w 50mGy DM/8w 50mGy DM-3 20x.JPG
- HE-8w 50mGy DM/8w 50mGy DM-3.JPG
- HE-8w 50mGy DM/8w 50mGy DM-5 20x.JPG
- HE-8w 50mGy DM/8w 50mGy DM-5.JPG
- HE-8w 50mGy DM/8w 50mGy DM-6 (Used publication).JPG
- HE-8w 50mGy DM/8w 50mGy DM-6 20x.JPG
- HE-8w 50mGy DM/Thumbs.db
- HE-8w 75mGy DM/
- HE-8w 75mGy DM/8w 75mGy DM-1 20x.JPG
- HE-8w 75mGy DM/8w 75mGy DM-1.JPG
- HE-8w 75mGy DM/8w 75mGy DM-4 (Used publication).JPG
- HE-8w 75mGy DM/8w 75mGy DM-4.JPG
- HE-8w 75mGy DM/Thumbs.db
- HE-8w Con/
- HE-8w Con/8w Con-1 20X.JPG
- HE-8w Con/8w Con-1.JPG
- HE-8w Con/8w Con-3.JPG
- HE-8w Con/8w Con-4 (Used publication).JPG
- HE-8w Con/8w Con-4 20X.JPG
- HE-8w Con/8w Con-4.JPG
- HE-8w DM/
- HE-8w DM/HE-8w DM-1 20X.JPG
- HE-8w DM/HE-8w DM-1.JPG
- HE-8w DM/HE-8w DM-2 20X.JPG
- HE-8w DM/HE-8w DM-2(Used publication).JPG
- HE-8w DM/HE-8w DM-3 20X.JPG
- HE-8w DM/HE-8w DM-3.JPG
- HE-8w DM/HE-8w DM-4 20x.JPG
- HE-8w DM/HE-8w DM-4.JPG
