# Supplementary material for: Expression of Concern: Multiple Low-Dose Radiation Prevents Type 2 Diabetes-Induced Renal Damage through Attenuation of Dyslipidemia and Insulin Resistance and Subsequent Renal Inflammation and Oxidative Stress
Source: PLoS One. 2025 Jun 30;20(6):e0327042. doi: 10.1371/journal.pone.0327042 (PMC12208481; doi:10.1371/journal.pone.0327042)
Supplement: S7 File — (ZIP) [file pone.0327042.s007.zip]

Archive with 23 entries (22 files):
- TNFα IHC Original images/
- TNFα IHC Original images/Con-1 4w (Used publication).tif
- TNFα IHC Original images/Con-1 50mGy 4w(Used publication).tif
- TNFα IHC Original images/Con-1 50mGy 8w(Used publication).tif
- TNFα IHC Original images/Con-1 8w(Used publication).tif
- TNFα IHC Original images/Con-2 4w.tif
- TNFα IHC Original images/Con-2 8w.tif
- TNFα IHC Original images/DM 25mGy 4w-2.tif
- TNFα IHC Original images/DM 25mGy 8w-1(Used publication).tif
- TNFα IHC Original images/DM 25mGy 8w-2.tif
- TNFα IHC Original images/DM 4w -1(Used publication).tif
- TNFα IHC Original images/DM 4w -1_2(Incorrectly used  for DM 4w 25mGy group).tif
- TNFα IHC Original images/DM 4w 25mGy-1(Used publication).tif
- TNFα IHC Original images/DM 50mGy 4w-1(Used publication).tif
- TNFα IHC Original images/DM 50mGy 4w-2.tif
- TNFα IHC Original images/DM 50mGy 8w-1(Used publication).tif
- TNFα IHC Original images/DM 50mGy 8w-2.tif
- TNFα IHC Original images/DM 75mGy 4w-1(Used publication).tif
- TNFα IHC Original images/DM 75mGy 4w-2.tif
- TNFα IHC Original images/DM 75mGy 8w-1(Used publication).tif
- TNFα IHC Original images/DM 75mGy 8w-2.tif
- TNFα IHC Original images/DM-1 8w(Used publication).tif
- TNFα IHC Original images/DM-1_2 8w.tif
