# Supplementary material for: Expression of Concern: Multiple Low-Dose Radiation Prevents Type 2 Diabetes-Induced Renal Damage through Attenuation of Dyslipidemia and Insulin Resistance and Subsequent Renal Inflammation and Oxidative Stress
Source: PLoS One. 2025 Jun 30;20(6):e0327042. doi: 10.1371/journal.pone.0327042 (PMC12208481; doi:10.1371/journal.pone.0327042)
Supplement: S8 File — (ZIP) [file pone.0327042.s008.zip]

Archive with 2 entries (2 files):
- Fig 5B_PAI-1 blot.tif
- actin  PAI.TIF
