# Supplementary material for: Expression of Concern: Multiple Low-Dose Radiation Prevents Type 2 Diabetes-Induced Renal Damage through Attenuation of Dyslipidemia and Insulin Resistance and Subsequent Renal Inflammation and Oxidative Stress
Source: PLoS One. 2025 Jun 30;20(6):e0327042. doi: 10.1371/journal.pone.0327042 (PMC12208481; doi:10.1371/journal.pone.0327042)
Supplement: S9 File — (ZIP) [file pone.0327042.s009.zip]

Archive with 18 entries (18 files):
- 8w con-1(Used publication).TIF
- 4w Con 50mGy-1(Used publication).TIF
- 4w con 50mGy-2.TIF
- 4w Con-1(Used publication).TIF
- 4w Con-2.TIF
- 4w Con-3.TIF
- 4w DM  25 mGy-1(Used publication).TIF
- 4w DM 25 mGy-2.TIF
- 4w DM 25mGy-3.TIF
- 4w DM 50mGy-1(Used publication).TIF
- 4w DM 50mGy-2.TIF
- 4w DM 75mGy-1(Used publication).TIF
- 4w DM 75mGy-2.TIF
- 4w DM-1(Used publication).TIF
- 4w DM-2.TIF
- 4w DM-3.TIF
- 8w Con 50mGy-1(Used publication).TIF
- 8w Con 50mGy-2.TIF
