# Supplementary material for: Expression of Concern: Multiple Low-Dose Radiation Prevents Type 2 Diabetes-Induced Renal Damage through Attenuation of Dyslipidemia and Insulin Resistance and Subsequent Renal Inflammation and Oxidative Stress
Source: PLoS One. 2025 Jun 30;20(6):e0327042. doi: 10.1371/journal.pone.0327042 (PMC12208481; doi:10.1371/journal.pone.0327042)
Supplement: S10 File — (ZIP) [file pone.0327042.s010.zip]

Archive with 15 entries (15 files):
- 8w DM 50mGy-3.TIF
- 8w DM 75 mGy-1.TIF
- 8w DM 75mGy-2.TIF
- 8w DM 75mGy-3(Used publication).TIF
- 8w DM-1(Incorrect used publication for 75mGy 8w  group).TIF
- 8w DM-1_2(Used publication).TIF
- 8w DM-3.TIF
- 8w DM-4.TIF
- 8w Con-2.TIF
- 8w Con-2_3.TIF
- 8w DM 25mGy-1(Used publication).TIF
- 8w DM 25mGy-2.TIF
- 8w DM 25mGy-2_3.TIF
- 8w DM 50mGy-1(Used publication).TIF
- 8w DM 50mGy-2.TIF
