# Supplementary material for: Expression of Concern: Multiple Low-Dose Radiation Prevents Type 2 Diabetes-Induced Renal Damage through Attenuation of Dyslipidemia and Insulin Resistance and Subsequent Renal Inflammation and Oxidative Stress
Source: PLoS One. 2025 Jun 30;20(6):e0327042. doi: 10.1371/journal.pone.0327042 (PMC12208481; doi:10.1371/journal.pone.0327042)
Supplement: S11 File — (ZIP) [file pone.0327042.s011.zip]

Archive with 2 entries (2 files):
- Fig 7B_Nrf-2 blot.tif
- actin nrf2 .tif
