# Supplementary material for: Expression of Concern: Multiple Low-Dose Radiation Prevents Type 2 Diabetes-Induced Renal Damage through Attenuation of Dyslipidemia and Insulin Resistance and Subsequent Renal Inflammation and Oxidative Stress
Source: PLoS One. 2025 Jun 30;20(6):e0327042. doi: 10.1371/journal.pone.0327042 (PMC12208481; doi:10.1371/journal.pone.0327042)
Supplement: S12 File — (ZIP) [file pone.0327042.s012.zip]

Archive with 18 entries (18 files):
- Con 4w-1(Used publication).tif
- Con 4w-2_1.tif
- Con 4w-3.tif
- Con 8w-1_1(Used publication).tif
- Con 8w-2.TIF
- con 50mGy 4w-1 (Used publication).tif
- Con 50mGy 4w-2.tif
- Con 50mGy 4w-3 ( incorrectly used for Con 50mGy 8w  group).tif
- Con 50mGy 8w -1(Used publication).tif
- Con 50mGy 8w -2.tif
- Con 50mGy 8w -3.tif
- DM 4w-1 (Used publication).tif
- DM 4w-2.tif
- DM 4w-3.tif
- DM 8w-1(Used publication).tif
- DM 8w-2.tif
- DM 8w-3.tif
- DM 8w-3_1.tif
