# Supplementary material for: Expression of Concern: Multiple Low-Dose Radiation Prevents Type 2 Diabetes-Induced Renal Damage through Attenuation of Dyslipidemia and Insulin Resistance and Subsequent Renal Inflammation and Oxidative Stress
Source: PLoS One. 2025 Jun 30;20(6):e0327042. doi: 10.1371/journal.pone.0327042 (PMC12208481; doi:10.1371/journal.pone.0327042)
Supplement: S15 File — (ZIP) [file pone.0327042.s015.zip]

Archive with 18 entries (18 files):
- 4w Con-1(Used publication).tif
- 4w Con-2.tif
- 4w Con-3.tif
- 4w DM-1(Used publication).tif
- 4w DM-2.tif
- 8w Con-1.tif
- 8w Con-2 (Used publication).tif
- 8w DM-1(Used publication).tif
- 8w DM-2.tif
- 25mGy 4w DM-1(Used publication).tif
- 25mGy 4w DM-2.tif
- 25mGy 4w DM-3.tif
- 25mGy 8w DM-1(Used publication).tif
- 25mGy 8w DM-2.tif
- 50mGy 4w Con-1(Used publication).tif
- 50mGy 4w Con-2.tif
- 50mGy 4w Con-3.tif
- 50mGy 4w DM-1 (Used publication).tif
