# Supplementary material for: Expression of Concern: Multiple Low-Dose Radiation Prevents Type 2 Diabetes-Induced Renal Damage through Attenuation of Dyslipidemia and Insulin Resistance and Subsequent Renal Inflammation and Oxidative Stress
Source: PLoS One. 2025 Jun 30;20(6):e0327042. doi: 10.1371/journal.pone.0327042 (PMC12208481; doi:10.1371/journal.pone.0327042)
Supplement: S18 File — (XLS) [file pone.0327042.s018.xls]

## Sheet: average and SEM
ICAM1 mRNA			mice 1	2	3	4	5	6	7	8	Average	SEM
	4 week	Con	0.99264	1.395	0.8466	0.93327	0.72288	1.13775	1.44637	0.85226	1.04085	0.0823019
		Con/50mGy	1.07378	0.8625	1.2751	0.95889	1.3115	0.83147	0.9564	1.57338	1.10538	0.0807193
		DM	5.74372	5.61778	5.16406	5.5538	5.27298	5.03586	5.6429	5.97366	5.50059	0.0986644
		DM/25mGy	4.83662	4.01599	4.57779	3.92278	4.84704	4.18401	4.97864	4.87262	4.52944	0.132713
		DM/50mGy	2.78926	2.08171	2.19767	2.68336	2.97516	2.46606	2.80607	2.5383	2.5672	0.0964373						Analyis
		DM/75mGy	2.13174	2.49294	2.73226	2.90424	2.9128	2.69937	2.25587	3.03031	2.64494	0.101101		VAR00001	VAR00002	VAR00003	VAR00004	VAR00005	VAR00006	VAR00007	VAR00008	VAR00009	VAR00010	VAR00011	VAR00012
	8 week	Con	1.49327	1.17956	1.18121	0.88362	1.25461	1.27133	1.28791	1.55963	1.26389	0.0644796	Average	1.04224	1.10677	5.50198	4.52944	2.5672	2.64494	1.26389	1.50678	7.77463	5.28754	5.41261	5.38387
		Con/50mGy	1.58865	1.31833	1.0671	1.82708	1.79054	1.26256	1.72496	1.47503	1.50678	0.0855457	Number	9	9	9	9	9	9	9	9	9	9	9	9
		DM	7.32195	6.88707	7.3622	8.5726	7.94746	7.9921	7.75662	8.35704	7.77463	0.175445	SD	0.246906	0.242158	0.295993	0.398138	0.289312	0.303302	0.193439	0.256637	0.526335	0.383197	0.372634	0.41846
		DM/25mGy	5.28025	5.16336	5.93024	5.76125	5.10269	5.4133	4.67765	4.97158	5.28754	0.127732	SEM	0.0823019	0.0807193	0.0986644	0.132713	0.0964373	0.101101	0.0644796	0.0855457	0.175445	0.127732	0.124211	0.139487
		DM/50mGy	5.01665	5.21902	5.38935	5.96753	5.98433	5.5406	4.9201	5.26328	5.41261	0.124211
		DM/75mGy	5.89792	5.13553	4.74314	5.15339	5.78223	4.99194	5.43887	5.9279	5.38387	0.139487
PAI1 mRNA
	4 week	Con	0.77956	1.29548	0.92462	0.80661	0.92375	1.25911	1.23446	0.92217	1.01822	0.0744395
		Con/50mGy	0.84554	1.2542	1.37769	1.15884	1.35697	1.43774	0.86146	1.2398	1.19153	0.0800253
		DM	3.78332	3.51292	3.61337	4.24454	4.16265	4.24006	3.35164	3.8054	3.83924	0.121673
		DM/25mGy	2.28462	2.00987	2.40377	2.46631	3.09271	2.1264	2.96547	2.57736	2.49081	0.134288
		DM/50mGy	2.15348	2.09567	2.45889	2.11206	2.00484	2.24746	2.678	2.0108	2.22015	0.0833643
		DM/75mGy	2.46039	2.20187	2.17665	2.23236	3.02087	3.06661	2.33492	2.65398	2.51846	0.127281						Analyis
	8 week	Con	1.16031	0.99106	1.46865	0.919426	1.4154	1.47662	0.966775	0.87756	1.15948	0.0910519		VAR00001	VAR00002	VAR00003	VAR00004	VAR00005	VAR00006	VAR00007	VAR00008	VAR00009	VAR00010	VAR00011	VAR00012
		Con/50mGy	0.911553	1.33948	1.45986	1.29944	1.8576	1.04601	1.27406	0.8996	1.26095	0.111981	Average	1.01822	1.19153	3.83924	2.49081	2.22015	2.51846	1.15948	1.26095	5.78615	4.27231	5.78682	5.69165
		DM	5.44538	5.56209	5.54888	6.02369	5.46951	6.3249	6.28381	5.63091	5.78615	0.129651	Number	8	8	8	8	8	8	8	8	8	8	8	8
		DM/25mGy	4.46162	4.05003	3.59193	4.62708	4.57096	4.00229	4.57979	4.2948	4.27231	0.12895	SD	0.210547	0.226346	0.344144	0.379824	0.23579	0.360005	0.257534	0.316731	0.366709	0.364726	0.341689	0.43355
		DM/50mGy	5.42566	5.607	6.24218	6.05935	5.26998	5.94099	6.05707	5.6923	5.78682	0.120805	SEM	0.0744395	0.0800253	0.121673	0.134288	0.0833643	0.127281	0.0910519	0.111981	0.129651	0.12895	0.120805	0.153283
		DM/75mGy	5.53606	6.00414	5.26252	6.3013	6.26035	5.53532	5.3843	5.24921	5.69165	0.153283
TNFα mRNA
	4 week	Con	1.14477	1.02425	0.82581	1.22765	0.941577	1.23452	0.82754	0.8558	1.01024	0.0615025
		Con/50mGy	0.84868	1.19874	1.34102	1.38627	1.47286	1.02254	0.9542	0.98788	1.15152	0.0813467
		DM	2.92619	3.22442	3.40119	3.48307	3.70514	3.9539	3.4458	3.55879	3.46231	0.10843	Analyis
		DM/25mGy	3.37493	2.62941	2.80566	3.48375	3.4056	3.27987	3.24649	2.77352	3.1249	0.118002		VAR00001	VAR00002	VAR00003	VAR00004	VAR00005	VAR00006	VAR00007	VAR00008	VAR00009	VAR00010	VAR00011	VAR00012
		DM/50mGy	2.57116	2.63927	2.17864	2.00576	2.37107	2.30799	2.79305	2.32042	2.39842	0.0907386	Average	1.01024	1.15152	3.46231	3.1249	2.39842	2.58008	1.28787	1.57987	4.68381	3.57759	4.54707	4.77973
		DM/75mGy	2.80847	2.48278	2.5988	2.33789	2.59402	2.20187	2.74368	2.87312	2.58008	0.0819963	Number	8	8	8	8	8	8	8	8	8	8	8	8
	8 week	Con	1.00486	1.17915	1.36496	1.36266	1.44543	1.7864	1.24847	0.91101	1.28787	0.096398	SD	0.173955	0.230083	0.306686	0.333761	0.256647	0.231921	0.272655	0.258535	0.423464	0.352185	0.315636	0.440856
		Con/50mGy	1.61463	1.23377	1.60392	1.14734	1.77347	1.6213	1.78664	1.85786	1.57987	0.0914061	SEM	0.0615025	0.0813467	0.10843	0.118002	0.0907386	0.0819963	0.096398	0.0914061	0.149717	0.124516	0.111594	0.155866
		DM	4.37168	4.25713	4.68834	5.01554	5.20515	5.25572	4.45743	4.2195	4.68381	0.149717
		DM/25mGy	3.98623	3.10433	3.20521	3.63119	3.2461	3.99961	3.67473	3.77334	3.57759	0.124516
		DM/50mGy	4.15991	4.47737	4.70878	4.30808	4.96511	4.96615	4.21798	4.57316	4.54707	0.111594
		DM/75mGy	4.86512	4.78204	4.01765	5.02522	5.30973	5.16937	4.25239	4.81634	4.77973	0.155866
SOD1 mRNA
	4 week	Con	1.10891	1.12155	0.88934	1.26486	1.18382	1.00728	0.8523	0.78976	1.02723	0.0602021
		Con/50mGy	0.83654	1.08797	1.38807	0.88361	1.25928	1.37064	1.02029	1.18196	1.12854	0.0737435
		DM	0.7368	0.6807	0.64152	0.58425	0.73718	0.9248	0.7299	0.85474	0.736236	0.0389129
		DM/25mGy	1.69687	1.97482	1.73464	1.64486	1.63101	1.96332	2.02992	1.96224	1.82971	0.0592954
		DM/50mGy	2.21739	2.30781	2.47288	2.40158	1.9566	2.01947	1.93763	1.82804	2.14268	0.0844902	Analyis
		DM/75mGy	1.83526	1.81617	1.99103	2.42944	2.22421	2.24605	1.89353	1.9158	2.04394	0.080092		VAR00001	VAR00002	VAR00003	VAR00004	VAR00005	VAR00006	VAR00007	VAR00008	VAR00009	VAR00010	VAR00011	VAR00012
	8 week	Con	0.8253	1.36575	1.06544	0.8177	0.72452	0.9726	0.86645	1.06746	0.963153	0.071959	Average	1.02723	1.12854	0.736236	1.82971	2.14268	2.04394	0.963153	1.18276	0.554401	1.91393	1.65924	1.54484
		Con/50mGy	1.36032	0.866503	1.39336	1.34675	1.42457	1.02614	0.9319	1.11253	1.18276	0.0794688	Number	8	8	8	8	8	8	8	8	8	8	8	8
		DM	0.64613	0.67647	0.65782	0.5284	0.45392	0.4614	0.52282	0.48825	0.554401	0.0324052	SD	0.170277	0.208578	0.110062	0.167713	0.238974	0.226534	0.203531	0.224772	0.0916558	0.260196	0.228173	0.193469
		DM/25mGy	1.71606	1.69352	2.1316	1.92209	2.28412	1.77282	2.19654	1.59469	1.91393	0.0919933	SEM	0.0602021	0.0737435	0.0389129	0.0592954	0.0844902	0.080092	0.071959	0.0794688	0.0324052	0.0919933	0.0806712	0.0684017
		DM/50mGy	1.74949	1.5865	1.60823	1.34151	1.35861	1.77525	1.92245	1.93188	1.65924	0.0806712
		DM/75mGy	1.561	1.51254	1.42102	1.23002	1.54803	1.84356	1.4707	1.77183	1.54484	0.0684017
Nrf2 mRNA
	4 week	Con	0.96186	1.02954	1.20774	1.11801	0.84896	1.01439	0.82807	1.1281	1.01708	0.0474463
		Con/50mGy	1.02239	1.02076	0.94863	0.93176	1.16932	1.25268	1.01129	0.9639	1.04009	0.0399367
		DM	0.68667	0.5683	0.64372	0.58772	0.55893	0.54914	0.71589	0.78518	0.636944	0.0303714
		DM/25mGy	0.75359	0.62112	0.69934	0.80906	0.7488	0.74169	0.8897	0.75729	0.752574	0.0274721	Analyis
		DM/50mGy	0.96172	0.8171	1.00347	0.99386	1.01347	0.78258	0.99026	1.17377	0.967029	0.0430976		VAR00001	VAR00002	VAR00003	VAR00004	VAR00005	VAR00006	VAR00007	VAR00008	VAR00009	VAR00010	VAR00011	VAR00012
		DM/75mGy	1.00145	0.90882	1.08967	1.18825	0.83795	0.82856	1.13012	0.82604	0.976358	0.0517841	Average	1.01708	1.04009	0.636944	0.752574	0.967029	0.976358	0.99794	1.12738	0.335756	0.850676	0.921958	0.918532
	8 week	Con	1.01775	1.13184	1.12315	0.9117	0.90597	0.89932	1.14039	0.8534	0.99794	0.0424275	Number	8	8	8	8	8	8	8	8	8	8	8	8
		Con/50mGy	0.92246	1.20093	1.25372	0.90989	1.24665	0.95854	1.33181	1.19503	1.12738	0.0597264	SD	0.134198	0.112958	0.0859034	0.0777029	0.121898	0.146467	0.120003	0.168932	0.0833641	0.110036	0.157619	0.110995
		DM	0.40624	0.39914	0.4648	0.34773	0.31841	0.23859	0.24408	0.26706	0.335756	0.0294737	SEM	0.0474463	0.0399367	0.0303714	0.0274721	0.0430976	0.0517841	0.0424275	0.0597264	0.0294737	0.0389038	0.0557269	0.0392426
		DM/25mGy	0.83797	0.88526	0.7529	0.97511	1.03062	0.7578	0.84673	0.71902	0.850676	0.0389038
		DM/50mGy	0.85669	0.83274	0.93375	1.11011	1.20954	0.82213	0.8614	0.7493	0.921957	0.0557269
		DM/75mGy	0.83925	0.87677	0.83558	0.98083	1.13722	0.99627	0.8128	0.86954	0.918532	0.0392426

## Sheet: P value
ICAM1 mRNA	4 week							8 week
	Bonferroni's multiple comparisons test	Mean Diff.	95.00% CI of diff.	Below threshold?	Summary	Adjusted P Value		Bonferroni's multiple comparisons test	Mean Diff.	95.00% CI of diff.	Below threshold?	Summary	Adjusted P Value			4 week v.s. 8 week DM
	Con vs. Con/50mGy	-0.06453	-0.5053 to 0.3762	No	ns	>0.9999		Con vs. Con/50mGy	-0.2429	-0.7922 to 0.3065	No	ns	>0.9999			Unpaired t test
	Con vs. DM	-4.46	-4.900 to -4.019	Yes	****	<0.0001		Con vs. DM	-6.511	-7.060 to -5.961	Yes	****	<0.0001			P value	<0.0001
	Con vs. DM/25mGy	-3.476	-3.917 to -3.035	Yes	****	<0.0001		Con vs. DM/25mGy	-4.024	-4.573 to -3.474	Yes	****	<0.0001			P value summary	****
	Con vs. DM/50mGy	-1.514	-1.955 to -1.073	Yes	****	<0.0001		Con vs. DM/50mGy	-4.149	-4.698 to -3.599	Yes	****	<0.0001			Significantly different (P < 0.05)?	Yes
	Con vs. DM/75mGy	-1.592	-2.032 to -1.151	Yes	****	<0.0001		Con vs. DM/75mGy	-4.12	-4.669 to -3.571	Yes	****	<0.0001			One- or two-tailed P value?	Two-tailed
	Con/50mGy vs. DM	-4.395	-4.836 to -3.954	Yes	****	<0.0001		Con/50mGy vs. DM	-6.268	-6.817 to -5.719	Yes	****	<0.0001			t, df	t=11.24, df=14
	Con/50mGy vs. DM/25mGy	-3.412	-3.852 to -2.971	Yes	****	<0.0001		Con/50mGy vs. DM/25mGy	-3.781	-4.330 to -3.231	Yes	****	<0.0001
	Con/50mGy vs. DM/50mGy	-1.449	-1.890 to -1.009	Yes	****	<0.0001		Con/50mGy vs. DM/50mGy	-3.906	-4.455 to -3.356	Yes	****	<0.0001
	Con/50mGy vs. DM/75mGy	-1.527	-1.968 to -1.086	Yes	****	<0.0001		Con/50mGy vs. DM/75mGy	-3.877	-4.426 to -3.328	Yes	****	<0.0001
	DM vs. DM/25mGy	0.9837	0.5429 to 1.424	Yes	****	<0.0001		DM vs. DM/25mGy	2.487	1.938 to 3.036	Yes	****	<0.0001
	DM vs. DM/50mGy	2.946	2.505 to 3.387	Yes	****	<0.0001		DM vs. DM/50mGy	2.362	1.813 to 2.911	Yes	****	<0.0001
	DM vs. DM/75mGy	2.868	2.427 to 3.309	Yes	****	<0.0001		DM vs. DM/75mGy	2.391	1.841 to 2.940	Yes	****	<0.0001
	DM/25mGy vs. DM/50mGy	1.962	1.522 to 2.403	Yes	****	<0.0001		DM/25mGy vs. DM/50mGy	-0.1251	-0.6744 to 0.4243	No	ns	>0.9999
	DM/25mGy vs. DM/75mGy	1.885	1.444 to 2.325	Yes	****	<0.0001		DM/25mGy vs. DM/75mGy	-0.09633	-0.6457 to 0.4530	No	ns	>0.9999
	DM/50mGy vs. DM/75mGy	-0.07774	-0.5185 to 0.3630	No	ns	>0.9999		DM/50mGy vs. DM/75mGy	0.02874	-0.5206 to 0.5781	No	ns	>0.9999
PAI1 mRNA	4 week							8 week
	Bonferroni's multiple comparisons test	Mean Diff.	95.00% CI of diff.	Below threshold?	Summary	Adjusted P Value		Bonferroni's multiple comparisons test	Mean Diff.	95.00% CI of diff.	Below threshold?	Summary	Adjusted P Value			4 week v.s. 8 week DM
	Con vs. Con/50mGy	-0.1608	-0.6292 to 0.3075	No	ns	>0.9999		Con vs. Con/50mGy	-0.1015	-0.6476 to 0.4446	No	ns	>0.9999			Unpaired t test
	Con vs. DM	-2.784	-3.252 to -2.315	Yes	****	<0.0001		Con vs. DM	-4.577	-5.123 to -4.031	Yes	****	<0.0001			P value	<0.0001
	Con vs. DM/25mGy	-1.46	-1.928 to -0.9917	Yes	****	<0.0001		Con vs. DM/25mGy	-3.113	-3.659 to -2.567	Yes	****	<0.0001			P value summary	****
	Con vs. DM/50mGy	-1.189	-1.658 to -0.7211	Yes	****	<0.0001		Con vs. DM/50mGy	-4.577	-5.123 to -4.031	Yes	****	<0.0001			Significantly different (P < 0.05)?	Yes
	Con vs. DM/75mGy	-1.488	-1.956 to -1.019	Yes	****	<0.0001		Con vs. DM/75mGy	-4.532	-5.078 to -3.986	Yes	****	<0.0001			One- or two-tailed P value?	Two-tailed
	Con/50mGy vs. DM	-2.623	-3.091 to -2.154	Yes	****	<0.0001		Con/50mGy vs. DM	-4.475	-5.021 to -3.929	Yes	****	<0.0001			t, df	t=10.81, df=14
	Con/50mGy vs. DM/25mGy	-1.299	-1.768 to -0.8309	Yes	****	<0.0001		Con/50mGy vs. DM/25mGy	-3.011	-3.557 to -2.465	Yes	****	<0.0001
	Con/50mGy vs. DM/50mGy	-1.029	-1.497 to -0.5603	Yes	****	<0.0001		Con/50mGy vs. DM/50mGy	-4.476	-5.022 to -3.930	Yes	****	<0.0001
	Con/50mGy vs. DM/75mGy	-1.327	-1.795 to -0.8586	Yes	****	<0.0001		Con/50mGy vs. DM/75mGy	-4.431	-4.977 to -3.885	Yes	****	<0.0001
	DM vs. DM/25mGy	1.323	0.8551 to 1.792	Yes	****	<0.0001		DM vs. DM/25mGy	1.464	0.9177 to 2.010	Yes	****	<0.0001
	DM vs. DM/50mGy	1.594	1.126 to 2.062	Yes	****	<0.0001		DM vs. DM/50mGy	-0.00067	-0.5468 to 0.5454	No	ns	>0.9999
	DM vs. DM/75mGy	1.296	0.8274 to 1.764	Yes	****	<0.0001		DM vs. DM/75mGy	0.0445	-0.5016 to 0.5906	No	ns	>0.9999
	DM/25mGy vs. DM/50mGy	0.2707	-0.1977 to 0.7390	No	ns	>0.9999		DM/25mGy vs. DM/50mGy	-1.465	-2.011 to -0.9184	Yes	****	<0.0001
	DM/25mGy vs. DM/75mGy	-0.02765	-0.4960 to 0.4407	No	ns	>0.9999		DM/25mGy vs. DM/75mGy	-1.419	-1.965 to -0.8732	Yes	****	<0.0001
	DM/50mGy vs. DM/75mGy	-0.2983	-0.7667 to 0.1700	No	ns	0.81		DM/50mGy vs. DM/75mGy	0.04517	-0.5009 to 0.5913	No	ns	>0.9999
TNFα mRNA	4 week							8 week
	Bonferroni's multiple comparisons test	Mean Diff.	95.00% CI of diff.	Below threshold?	Summary	Adjusted P Value		Bonferroni's multiple comparisons test	Mean Diff.	95.00% CI of diff.	Below threshold?	Summary	Adjusted P Value			4 week v.s. 8 week DM
	Con vs. Con/50mGy	-0.1413	-0.5472 to 0.2647	No	ns	>0.9999		Con vs. Con/50mGy	-0.292	-0.8380 to 0.2540	No	ns	>0.9999			Unpaired t test
	Con vs. DM	-2.452	-2.858 to -2.046	Yes	****	<0.0001		Con vs. DM	-3.396	-3.942 to -2.850	Yes	****	<0.0001			P value	<0.0001
	Con vs. DM/25mGy	-2.115	-2.521 to -1.709	Yes	****	<0.0001		Con vs. DM/25mGy	-2.29	-2.836 to -1.744	Yes	****	<0.0001			P value summary	****
	Con vs. DM/50mGy	-1.388	-1.794 to -0.9822	Yes	****	<0.0001		Con vs. DM/50mGy	-3.259	-3.805 to -2.713	Yes	****	<0.0001			Significantly different (P < 0.05)?	Yes
	Con vs. DM/75mGy	-1.57	-1.976 to -1.164	Yes	****	<0.0001		Con vs. DM/75mGy	-3.492	-4.038 to -2.946	Yes	****	<0.0001			One- or two-tailed P value?	Two-tailed
	Con/50mGy vs. DM	-2.311	-2.717 to -1.905	Yes	****	<0.0001		Con/50mGy vs. DM	-3.104	-3.650 to -2.558	Yes	****	<0.0001			t, df	t=6.608, df=14
	Con/50mGy vs. DM/25mGy	-1.973	-2.379 to -1.567	Yes	****	<0.0001		Con/50mGy vs. DM/25mGy	-1.998	-2.544 to -1.452	Yes	****	<0.0001
	Con/50mGy vs. DM/50mGy	-1.247	-1.653 to -0.8409	Yes	****	<0.0001		Con/50mGy vs. DM/50mGy	-2.967	-3.513 to -2.421	Yes	****	<0.0001
	Con/50mGy vs. DM/75mGy	-1.429	-1.835 to -1.023	Yes	****	<0.0001		Con/50mGy vs. DM/75mGy	-3.2	-3.746 to -2.654	Yes	****	<0.0001
	DM vs. DM/25mGy	0.3374	-0.06856 to 0.7434	No	ns	0.1986		DM vs. DM/25mGy	1.106	0.5602 to 1.652	Yes	****	<0.0001
	DM vs. DM/50mGy	1.064	0.6579 to 1.470	Yes	****	<0.0001		DM vs. DM/50mGy	0.1367	-0.4092 to 0.6827	No	ns	>0.9999
	DM vs. DM/75mGy	0.8822	0.4763 to 1.288	Yes	****	<0.0001		DM vs. DM/75mGy	-0.09592	-0.6419 to 0.4501	No	ns	>0.9999
	DM/25mGy vs. DM/50mGy	0.7265	0.3205 to 1.132	Yes	****	<0.0001		DM/25mGy vs. DM/50mGy	-0.9695	-1.515 to -0.4235	Yes	****	<0.0001
	DM/25mGy vs. DM/75mGy	0.5448	0.1389 to 0.9508	Yes	**	0.0022		DM/25mGy vs. DM/75mGy	-1.202	-1.748 to -0.6562	Yes	****	<0.0001
	DM/50mGy vs. DM/75mGy	-0.1817	-0.5876 to 0.2243	No	ns	>0.9999		DM/50mGy vs. DM/75mGy	-0.2327	-0.7786 to 0.3133	No	ns	>0.9999
SOD1 mRNA	4 week							8 week
	Bonferroni's multiple comparisons test	Mean Diff.	95.00% CI of diff.	Below threshold?	Summary	Adjusted P Value		Bonferroni's multiple comparisons test	Mean Diff.	95.00% CI of diff.	Below threshold?	Summary	Adjusted P Value			4 week v.s. 8 week DM
	Con vs. Con/50mGy	-0.1013	-0.4001 to 0.1975	No	ns	>0.9999		Con vs. Con/50mGy	-0.2196	-0.5420 to 0.1028	No	ns	0.5994			Unpaired t test
	Con vs. DM	0.291	-0.007788 to 0.5898	No	ns	0.0624		Con vs. DM	0.4088	0.08633 to 0.7312	Yes	**	0.0045			P value	0.003
	Con vs. DM/25mGy	-0.8025	-1.101 to -0.5037	Yes	****	<0.0001		Con vs. DM/25mGy	-0.9508	-1.273 to -0.6284	Yes	****	<0.0001			P value summary	**
	Con vs. DM/50mGy	-1.115	-1.414 to -0.8167	Yes	****	<0.0001		Con vs. DM/50mGy	-0.6961	-1.019 to -0.3737	Yes	****	<0.0001			Significantly different (P < 0.05)?	Yes
	Con vs. DM/75mGy	-1.017	-1.315 to -0.7179	Yes	****	<0.0001		Con vs. DM/75mGy	-0.5817	-0.9041 to -0.2593	Yes	****	<0.0001			One- or two-tailed P value?	Two-tailed
	Con/50mGy vs. DM	0.3923	0.09353 to 0.6911	Yes	**	0.0029		Con/50mGy vs. DM	0.6284	0.3059 to 0.9508	Yes	****	<0.0001			t, df	t=3.591, df=14
	Con/50mGy vs. DM/25mGy	-0.7012	-0.9999 to -0.4024	Yes	****	<0.0001		Con/50mGy vs. DM/25mGy	-0.7312	-1.054 to -0.4088	Yes	****	<0.0001
	Con/50mGy vs. DM/50mGy	-1.014	-1.313 to -0.7154	Yes	****	<0.0001		Con/50mGy vs. DM/50mGy	-0.4765	-0.7989 to -0.1541	Yes	***	0.0006
	Con/50mGy vs. DM/75mGy	-0.9154	-1.214 to -0.6166	Yes	****	<0.0001		Con/50mGy vs. DM/75mGy	-0.3621	-0.6845 to -0.03966	Yes	*	0.017
	DM vs. DM/25mGy	-1.093	-1.392 to -0.7947	Yes	****	<0.0001		DM vs. DM/25mGy	-1.36	-1.682 to -1.037	Yes	****	<0.0001
	DM vs. DM/50mGy	-1.406	-1.705 to -1.108	Yes	****	<0.0001		DM vs. DM/50mGy	-1.105	-1.427 to -0.7824	Yes	****	<0.0001
	DM vs. DM/75mGy	-1.308	-1.606 to -1.009	Yes	****	<0.0001		DM vs. DM/75mGy	-0.9904	-1.313 to -0.6680	Yes	****	<0.0001
	DM/25mGy vs. DM/50mGy	-0.313	-0.6117 to -0.01419	Yes	*	0.0332		DM/25mGy vs. DM/50mGy	0.2547	-0.06773 to 0.5771	No	ns	0.2723
	DM/25mGy vs. DM/75mGy	-0.2142	-0.5130 to 0.08455	No	ns	0.4654		DM/25mGy vs. DM/75mGy	0.3691	0.04667 to 0.6915	Yes	*	0.0139
	DM/50mGy vs. DM/75mGy	0.09874	-0.2000 to 0.3975	No	ns	>0.9999		DM/50mGy vs. DM/75mGy	0.1144	-0.2080 to 0.4368	No	ns	>0.9999
Nrf2 mRNA	4 week							8 week
	Bonferroni's multiple comparisons test	Mean Diff.	95.00% CI of diff.	Below threshold?	Summary	Adjusted P Value		Bonferroni's multiple comparisons test	Mean Diff.	95.00% CI of diff.	Below threshold?	Summary	Adjusted P Value			4 week v.s. 8 week DM
	Con vs. Con/50mGy	-0.02301	-0.2033 to 0.1572	No	ns	>0.9999		Con vs. Con/50mGy	-0.1294	-0.3295 to 0.07062	No	ns	0.7571			Unpaired t test
	Con vs. DM	0.3801	0.1999 to 0.5604	Yes	****	<0.0001		Con vs. DM	0.6622	0.4621 to 0.8622	Yes	****	<0.0001			P value	<0.0001
	Con vs. DM/25mGy	0.2645	0.08425 to 0.4448	Yes	***	0.0006		Con vs. DM/25mGy	0.1473	-0.05280 to 0.3473	No	ns	0.4058			P value summary	****
	Con vs. DM/50mGy	0.05005	-0.1302 to 0.2303	No	ns	>0.9999		Con vs. DM/50mGy	0.07598	-0.1241 to 0.2760	No	ns	>0.9999			Significantly different (P < 0.05)?	Yes
	Con vs. DM/75mGy	0.04072	-0.1395 to 0.2210	No	ns	>0.9999		Con vs. DM/75mGy	0.07941	-0.1207 to 0.2795	No	ns	>0.9999			One- or two-tailed P value?	Two-tailed
	Con/50mGy vs. DM	0.4032	0.2229 to 0.5834	Yes	****	<0.0001		Con/50mGy vs. DM	0.7916	0.5916 to 0.9917	Yes	****	<0.0001			t, df	t=7.117, df=14
	Con/50mGy vs. DM/25mGy	0.2875	0.1073 to 0.4678	Yes	***	0.0002		Con/50mGy vs. DM/25mGy	0.2767	0.07664 to 0.4768	Yes	**	0.0015
	Con/50mGy vs. DM/50mGy	0.07306	-0.1072 to 0.2533	No	ns	>0.9999		Con/50mGy vs. DM/50mGy	0.2054	0.005356 to 0.4055	Yes	*	0.0397
	Con/50mGy vs. DM/75mGy	0.06373	-0.1165 to 0.2440	No	ns	>0.9999		Con/50mGy vs. DM/75mGy	0.2089	0.008786 to 0.4089	Yes	*	0.0342
	DM vs. DM/25mGy	-0.1156	-0.2959 to 0.06463	No	ns	0.7857		DM vs. DM/25mGy	-0.5149	-0.7150 to -0.3149	Yes	****	<0.0001
	DM vs. DM/50mGy	-0.3301	-0.5103 to -0.1498	Yes	****	<0.0001		DM vs. DM/50mGy	-0.5862	-0.7863 to -0.3861	Yes	****	<0.0001
	DM vs. DM/75mGy	-0.3394	-0.5197 to -0.1592	Yes	****	<0.0001		DM vs. DM/75mGy	-0.5828	-0.7828 to -0.3827	Yes	****	<0.0001
	DM/25mGy vs. DM/50mGy	-0.2145	-0.3947 to -0.03420	Yes	**	0.0092		DM/25mGy vs. DM/50mGy	-0.07128	-0.2713 to 0.1288	No	ns	>0.9999
	DM/25mGy vs. DM/75mGy	-0.2238	-0.4040 to -0.04353	Yes	**	0.0057		DM/25mGy vs. DM/75mGy	-0.06785	-0.2679 to 0.1322	No	ns	>0.9999
	DM/50mGy vs. DM/75mGy	-0.00933	-0.1896 to 0.1709	No	ns	>0.9999		DM/50mGy vs. DM/75mGy	0.00343	-0.1966 to 0.2035	No	ns	>0.9999
