# Supplementary material for: Expression of Concern: Multiple Low-Dose Radiation Prevents Type 2 Diabetes-Induced Renal Damage through Attenuation of Dyslipidemia and Insulin Resistance and Subsequent Renal Inflammation and Oxidative Stress
Source: PLoS One. 2025 Jun 30;20(6):e0327042. doi: 10.1371/journal.pone.0327042 (PMC12208481; doi:10.1371/journal.pone.0327042)
Supplement: S19 File — (XLS) [file pone.0327042.s019.xls]

## Sheet: Average and SEM
		ICAM-1			mice 1	2	3	4	5	6	7	8	average	SEM
Con	U1		4 week	Con	1	0.9803	0.9947	1.09368	0.96285	0.97687	0.9381	1.10802	1.00682	0.0216447		Analysis
Con/50mGy	U2			Con/50mGy	1.04951	1.19133	1.16393	0.85587	0.88903	1.25957	0.8648	0.98921	1.03291	0.0273935			VAR00001	VAR00002	VAR00003	VAR00004	VAR00005	VAR00006	VAR00007	VAR00008	VAR00009	VAR00010	VAR00011	VAR00012
DM	U3			DM	4.91789	4.8786	5.29466	4.70203	4.61396	5.26671	4.58019	4.97387	4.90349	0.0776654		Averge	1.00682	1.03291	4.90349	3.72959	2.69163	2.55279	1.28834	1.46631	5.74611	4.18029	4.23829	4.19957
DM/25mGy	U4			DM/25mGy	3.73301	3.58558	3.94631	3.89485	3.5861	3.74955	3.85271	3.48863	3.72959	0.0581312		Number	8	8	8	8	8	8	8	8	8	8	8	8
DM/50mGy	U5			DM/50mGy	2.68727	2.86733	2.6544	2.39452	2.95437	2.67687	2.45554	2.8427	2.69162	0.063257		SD	0.0612205	0.158623	0.272465	0.16442	0.195799	0.228085	0.230578	0.239335	0.159075	0.26515	0.2727	0.282519
DM/75mGy	U6			DM/75mGy	2.55921	2.27366	2.28574	2.64711	2.82673	2.848	2.62539	2.3565	2.55279	0.0475264		SEM	0.0216447	0.0560817	0.0963309	0.0581312	0.0692254	0.0806402	0.0815217	0.0846178	0.0562414	0.0937446	0.0964141	0.0998854
Con	U7		8 week	Con	1.29006	1.44363	1.56418	0.97051	1.02444	1.27537	1.15947	1.57907	1.28834	0.0572391
Con/50mGy	U8			Con/50mGy	1.49527	1.84054	1.23303	1.69729	1.1657	1.5964	1.44729	1.25498	1.46631	0.0466974
DM	U9			DM	5.78419	5.72832	5.54293	5.94516	5.87348	5.9087	5.6428	5.5433	5.74611	0.0562414
DM/25mGy	U10			DM/25mGy	4.18433	4.21153	3.9717	3.90776	3.92432	4.58159	4.55598	4.10512	4.18029	0.0567027
DM/50mGy	U11			DM/50mGy	4.21565	4.50717	4.48406	3.89292	4.12882	3.82206	4.50197	4.35365	4.23829	0.0515079
DM/75mGy	U12			DM/75mGy	4.18856	4.23828	3.76817	4.46291	4.27398	4.39429	3.78169	4.48865	4.19957	0.0566635
																Analysis
		PAI-1															VAR00001	VAR00002	VAR00003	VAR00004	VAR00005	VAR00006	VAR00007	VAR00008	VAR00009	VAR00010	VAR00011	VAR00012
			4 week	Con	1.00001	0.8347	1.2455	0.89191	0.93165	0.95328	1.17433	0.84576	0.984642	0.0531887		Averge	0.984642	1.1021	3.04749	2.00694	1.53293	1.75181	1.05341	1.11426	3.68744	2.81263	3.42994	3.35154
				Con/50mGy	1.15475	1.2289	0.8254	0.8314	1.26845	1.25973	0.94239	1.30582	1.1021	0.0717411		Number	8	8	8	8	8	8	8	8	8	8	8	8
				DM	3.06025	3.44354	2.87327	3.3437	2.77345	2.82687	3.14156	2.91732	3.04749	0.0870833		SD	0.15044	0.202915	0.246309	0.241574	0.163865	0.218667	0.169212	0.216633	0.299831	0.232711	0.283355	0.382536
				DM/25mGy	1.93379	2.26355	1.71012	2.2594	1.86316	2.32837	1.9238	1.77335	2.00694	0.0854092		SEM	0.0531887	0.0717411	0.0870833	0.0854092	0.0579351	0.0773105	0.0598255	0.0765913	0.106006	0.0822757	0.100181	0.135247
				DM/50mGy	1.58262	1.57562	1.30803	1.60844	1.38698	1.83349	1.41001	1.55827	1.53293	0.0579351
				DM/75mGy	1.73328	2.04052	1.73098	1.61158	2.08677	1.51132	1.7917	1.50832	1.75181	0.0773105
			8 week	Con	1.03217	1.1149	1.01313	0.90317	1.21274	1.36289	0.8867	0.9016	1.05341	0.0598255
				Con/50mGy	1.12883	1.2288	0.82341	0.95837	1.35237	1.3149	0.82789	1.27955	1.11426	0.0765913
				DM	3.76259	3.964	4.14603	3.43083	3.35832	3.40707	3.91848	3.51223	3.68744	0.106006
				DM/25mGy	2.81979	2.8142	2.58797	3.08809	2.55252	2.8262	3.19539	2.61685	2.81263	0.0822757
				DM/50mGy	3.39528	3.4309	3.73519	3.11917	3.7827	3.37691	2.97573	3.62363	3.42994	0.100181
				DM/75mGy	3.36323	3.34761	3.83591	2.67713	3.23283	3.70305	3.01339	3.63919	3.35154	0.135247
		Nrf2
			4 week	Con	0.9839	0.94944	1.07376	1.14318	0.89042	0.93656	1.13832	0.94689	1.00781	0.0343964
				Con/50mGy	0.83404	1.1591	0.85243	1.08341	0.92167	1.0135	0.80493	1.08044	0.96869	0.0471676
				DM	0.63134	0.73862	0.45363	0.582256	0.6504	0.78335	0.46988	0.6753	0.623097	0.041496		Analysis
				DM/25mGy	0.747247	0.52868	0.67449	0.7278	0.62437	0.551691	0.6633	0.83257	0.668769	0.0358171				VAR00001	VAR00002	VAR00003	VAR00004	VAR00005	VAR00006	VAR00007	VAR00008	VAR00009	VAR00010	VAR00011	VAR00012
				DM/50mGy	0.993352	0.95389	1.21165	0.90509	1.18037	0.87783	0.9417	0.97265	1.00457	0.043796			Averge	1.00781	0.96869	0.623097	0.668768	1.00457	1.01231	1.0613	1.09247	0.340871	0.895348	0.915836	0.908347
				DM/75mGy	0.97012	0.99739	1.22726	0.90232	1.12088	0.81659	0.94109	1.12283	1.01231	0.0477502			Number	8	8	8	8	8	8	8	8	8	8	8	8
			8 week	Con	0.995225	1.20198	1.12716	0.90903	0.95234	1.16335	1.19179	0.94955	1.0613	0.0429873			SD	0.0972877	0.13341	0.117368	0.101306	0.123874	0.135058	0.121586	0.133986	0.108658	0.109856	0.0751815	0.082925
				Con/50mGy	0.878227	0.96998	1.22562	1.13138	1.19898	0.97863	1.23514	1.12181	1.09247	0.0473713			SEM	0.0343964	0.0471676	0.041496	0.0358171	0.043796	0.0477502	0.0429873	0.0473713	0.0384165	0.0388401	0.0265807	0.0293184
				DM	0.327746	0.472	0.48571	0.27135	0.32602	0.41495	0.24516	0.18403	0.340871	0.0384165
				DM/25mGy	0.789131	0.86253	0.99661	0.94015	0.72384	0.83291	1.02881	0.9888	0.895348	0.0388401
				DM/50mGy	0.873178	0.89063	0.97786	0.87482	0.94412	1.06501	0.85028	0.85079	0.915835	0.0265807
				DM/75mGy	0.879159	0.86761	0.97322	0.95148	0.97116	1.00463	0.75102	0.868504	0.908348	0.0293184
		TNFa
			4 week	Con	0.98492	1.16447	0.83997	1.12343	0.85984	0.97047	0.92734	0.97621	0.980831	0.0404318
				Con/50mGy	0.9122	0.94273	0.91972	1.20231	1.14807	1.10125	0.85123	1.13021	1.02597	0.0471004
				DM	2.78978	2.92778	3.12912	2.72876	3.1652	3.14622	2.84518	2.8165	2.94357	0.0627477			Analysis
				DM/25mGy	2.67739	2.76251	2.86127	2.51293	2.92272	3.06808	2.45343	2.27668	2.69188	0.0935393				VAR00001	VAR00002	VAR00003	VAR00004	VAR00005	VAR00006	VAR00007	VAR00008	VAR00009	VAR00010	VAR00011	VAR00012
				DM/50mGy	2.08804	1.81992	1.95286	1.8186	1.76125	1.7639	1.89449	2.13795	1.90463	0.0509632			Averge	0.980831	1.02597	2.94357	2.69188	1.90463	1.98795	1.12016	1.30251	4.16262	3.22265	4.03555	4.14479
				DM/75mGy	2.09478	2.05375	1.99773	2.13138	1.83722	1.75521	2.1841	1.84942	1.98795	0.0552531			Number	8	8	8	8	8	8	8	8	8	8	8	8
			8 week	Con	1.19654	0.90866	1.22921	0.92558	0.979	1.21547	1.2006	1.30624	1.12016	0.0551663			SD	0.114359	0.13322	0.177477	0.193437	0.144146	0.156279	0.156034	0.16365	0.180918	0.156764	0.159267	0.220304
				Con/50mGy	1.48694	1.23103	1.57013	1.25938	1.1588	1.34533	1.07378	1.29473	1.30251	0.0578589			SEM	0.0404318	0.0471004	0.0627477	0.0935393	0.0509632	0.0552531	0.0551663	0.0578589	0.0639641	0.0554243	0.0563095	0.0778892
				DM	4.29384	4.17768	4.40949	4.15822	4.1228	3.80639	4.2716	4.0609	4.16262	0.0639641
				DM/25mGy	3.27914	2.88294	3.2054	3.24824	3.23319	3.18807	3.31511	3.4291	3.22265	0.0554243
				DM/50mGy	4.03347	4.19817	4.16846	3.82891	4.04526	4.24288	3.91106	3.85619	4.03555	0.0563095
				DM/75mGy	4.29027	4.13012	3.98782	4.45082	3.80877	3.92431	4.29506	4.27113	4.14479	0.0778892
		SOD1
			4 week	Con	1.03883	1.08353	0.965058	0.8688	0.9522	0.88678	0.94699	1.13351	0.984463	0.0329304
				Con/50mGy	1.15654	0.94226	0.94759	1.15184	1.10709	1.02129	1.13082	0.9122	1.0462	0.0361807		Analyis
				DM	0.7202	0.77046	0.6794	0.67149	0.69547	0.5429	0.82812	0.63134	0.692423	0.0304667
				DM/25mGy	1.48774	1.23972	1.33147	1.37051	1.50224	1.50387	1.56361	1.42613	1.42816	0.0381028				VAR00001	VAR00002	VAR00003	VAR00004	VAR00005	VAR00006	VAR00007	VAR00008	VAR00009	VAR00010	VAR00011	VAR00012
				DM/50mGy	1.49168	1.59848	1.44964	1.58328	1.42275	1.64339	1.65609	1.57714	1.55281	0.0309879			Averge	0.984463	1.0462	0.692423	1.42816	1.55281	1.46987	0.958917	1.05996	0.530917	1.19989	1.1798	1.16607
				DM/75mGy	1.61816	1.45485	1.39392	1.34688	1.59849	1.57395	1.36017	1.41255	1.46987	0.0391439			Number	8	8	8	8	8	8	8	8	8	8	8	8
			8 week	Con	0.85153	0.93693	0.96629	1.10213	1.15073	0.88744	0.93379	0.8425	0.958918	0.0397908			SD	0.0931412	0.102335	0.0861729	0.107771	0.0876471	0.110716	0.112545	0.121195	0.176981	0.118069	0.112851	0.137601
				Con/50mGy	1.22496	1.13368	1.19027	1.11629	0.89429	0.9671	0.9795	0.97358	1.05996	0.042849			SEM	0.0329304	0.0361807	0.0304667	0.0381028	0.0309879	0.0391439	0.0397908	0.042849	0.0625723	0.0417436	0.0398987	0.0486492
				DM	0.73787	0.2539	0.4787	0.55607	0.68726	0.38018	0.42672	0.72664	0.530918	0.0625723
				DM/25mGy	1.2608	0.99519	1.27192	1.13615	1.27982	1.235	1.34219	1.07804	1.19989	0.0417436
				DM/50mGy	1.27527	1.20328	1.1286	1.13611	0.94375	1.21476	1.30252	1.2341	1.1798	0.0398987
				DM/75mGy	1.22424	0.96591	1.14292	1.13452	1.25011	0.98067	1.34436	1.2858	1.16607	0.0486492

## Sheet: P value
	ICAM1	4 week							8 week
		Bonferroni's multiple comparisons test	Mean Diff.	95.00% CI of diff.	Below threshold?	Summary	Adjusted P Value		Bonferroni's multiple comparisons test	Mean Diff.	95.00% CI of diff.	Below threshold?	Summary	Adjusted P Value		4 week v.s. 8week DM
		Con vs. Con/50mGy	-0.0261	-0.3245 to 0.2723	No	ns	>0.9999		Con vs. Con/50mGy	-0.178	-0.5593 to 0.2033	No	ns	>0.9999		Unpaired t test
		Con vs. DM	-3.897	-4.195 to -3.598	Yes	****	<0.0001		Con vs. DM	-4.458	-4.839 to -4.076	Yes	****	<0.0001		P value	<0.0001
		Con vs. DM/25mGy	-2.723	-3.021 to -2.424	Yes	****	<0.0001		Con vs. DM/25mGy	-2.892	-3.273 to -2.511	Yes	****	<0.0001		P value summary	****
		Con vs. DM/50mGy	-1.685	-1.983 to -1.386	Yes	****	<0.0001		Con vs. DM/50mGy	-2.95	-3.331 to -2.569	Yes	****	<0.0001		Significantly different (P < 0.05)?	Yes
		Con vs. DM/75mGy	-1.546	-1.844 to -1.248	Yes	****	<0.0001		Con vs. DM/75mGy	-2.911	-3.293 to -2.530	Yes	****	<0.0001		One- or two-tailed P value?	Two-tailed
		Con/50mGy vs. DM	-3.871	-4.169 to -3.572	Yes	****	<0.0001		Con/50mGy vs. DM	-4.28	-4.661 to -3.898	Yes	****	<0.0001		t, df	t=7.554, df=14
		Con/50mGy vs. DM/25mGy	-2.697	-2.995 to -2.398	Yes	****	<0.0001		Con/50mGy vs. DM/25mGy	-2.714	-3.095 to -2.333	Yes	****	<0.0001
		Con/50mGy vs. DM/50mGy	-1.659	-1.957 to -1.360	Yes	****	<0.0001		Con/50mGy vs. DM/50mGy	-2.772	-3.153 to -2.391	Yes	****	<0.0001
		Con/50mGy vs. DM/75mGy	-1.52	-1.818 to -1.222	Yes	****	<0.0001		Con/50mGy vs. DM/75mGy	-2.733	-3.115 to -2.352	Yes	****	<0.0001
		DM vs. DM/25mGy	1.174	0.8755 to 1.472	Yes	****	<0.0001		DM vs. DM/25mGy	1.566	1.184 to 1.947	Yes	****	<0.0001
		DM vs. DM/50mGy	2.212	1.914 to 2.510	Yes	****	<0.0001		DM vs. DM/50mGy	1.508	1.126 to 1.889	Yes	****	<0.0001
		DM vs. DM/75mGy	2.351	2.052 to 2.649	Yes	****	<0.0001		DM vs. DM/75mGy	1.547	1.165 to 1.928	Yes	****	<0.0001
		DM/25mGy vs. DM/50mGy	1.038	0.7396 to 1.336	Yes	****	<0.0001		DM/25mGy vs. DM/50mGy	-0.058	-0.4393 to 0.3233	No	ns	>0.9999
		DM/25mGy vs. DM/75mGy	1.177	0.8784 to 1.475	Yes	****	<0.0001		DM/25mGy vs. DM/75mGy	-0.0193	-0.4006 to 0.3620	No	ns	>0.9999
		DM/50mGy vs. DM/75mGy	0.1388	-0.1596 to 0.4372	No	ns	>0.9999		DM/50mGy vs. DM/75mGy	0.0387	-0.3426 to 0.4200	No	ns	>0.9999
	PAI1	4 week							8 week
		Bonferroni's multiple comparisons test	Mean Diff.	95.00% CI of diff.	Below threshold?	Summary	Adjusted P Value		Bonferroni's multiple comparisons test	Mean Diff.	95.00% CI of diff.	Below threshold?	Summary	Adjusted P Value		4 week v.s. 8week DM
		Con vs. Con/50mGy	-0.1175	-0.4399 to 0.2049	No	ns	>0.9999		Con vs. Con/50mGy	-0.06085	-0.4853 to 0.3636	No	ns	>0.9999		Unpaired t test
		Con vs. DM	-2.063	-2.385 to -1.740	Yes	****	<0.0001		Con vs. DM	-2.634	-3.058 to -2.210	Yes	****	<0.0001		P value	0.0004
		Con vs. DM/25mGy	-1.022	-1.345 to -0.6999	Yes	****	<0.0001		Con vs. DM/25mGy	-1.759	-2.184 to -1.335	Yes	****	<0.0001		P value summary	***
		Con vs. DM/50mGy	-0.5483	-0.8707 to -0.2259	Yes	****	<0.0001		Con vs. DM/50mGy	-2.377	-2.801 to -1.952	Yes	****	<0.0001		Significantly different (P < 0.05)?	Yes
		Con vs. DM/75mGy	-0.7672	-1.090 to -0.4448	Yes	****	<0.0001		Con vs. DM/75mGy	-2.298	-2.723 to -1.874	Yes	****	<0.0001		One- or two-tailed P value?	Two-tailed
		Con/50mGy vs. DM	-1.945	-2.268 to -1.623	Yes	****	<0.0001		Con/50mGy vs. DM	-2.573	-2.998 to -2.149	Yes	****	<0.0001		t, df	t=4.665, df=14
		Con/50mGy vs. DM/25mGy	-0.9048	-1.227 to -0.5824	Yes	****	<0.0001		Con/50mGy vs. DM/25mGy	-1.698	-2.123 to -1.274	Yes	****	<0.0001
		Con/50mGy vs. DM/50mGy	-0.4308	-0.7532 to -0.1084	Yes	**	0.0023		Con/50mGy vs. DM/50mGy	-2.316	-2.740 to -1.891	Yes	****	<0.0001
		Con/50mGy vs. DM/75mGy	-0.6497	-0.9721 to -0.3273	Yes	****	<0.0001		Con/50mGy vs. DM/75mGy	-2.237	-2.662 to -1.813	Yes	****	<0.0001
		DM vs. DM/25mGy	1.041	0.7182 to 1.363	Yes	****	<0.0001		DM vs. DM/25mGy	0.8748	0.4504 to 1.299	Yes	****	<0.0001
		DM vs. DM/50mGy	1.515	1.192 to 1.837	Yes	****	<0.0001		DM vs. DM/50mGy	0.2575	-0.1669 to 0.6819	No	ns	0.9884
		DM vs. DM/75mGy	1.296	0.9733 to 1.618	Yes	****	<0.0001		DM vs. DM/75mGy	0.3359	-0.08851 to 0.7603	No	ns	0.2692
		DM/25mGy vs. DM/50mGy	0.474	0.1516 to 0.7964	Yes	***	0.0006		DM/25mGy vs. DM/50mGy	-0.6173	-1.042 to -0.1929	Yes	***	0.0007
		DM/25mGy vs. DM/75mGy	0.2551	-0.06726 to 0.5775	No	ns	0.2693		DM/25mGy vs. DM/75mGy	-0.5389	-0.9633 to -0.1145	Yes	**	0.0044
		DM/50mGy vs. DM/75mGy	-0.2189	-0.5413 to 0.1035	No	ns	0.6086		DM/50mGy vs. DM/75mGy	0.0784	-0.3460 to 0.5028	No	ns	>0.9999
	Nrf2	4 week							8 week
		Bonferroni's multiple comparisons test	Mean Diff.	95.00% CI of diff.	Below threshold?	Summary	Adjusted P Value		Bonferroni's multiple comparisons test	Mean Diff.	95.00% CI of diff.	Below threshold?	Summary	Adjusted P Value		4 week v.s. 8week DM
		Con vs. Con/50mGy	0.03912	-0.1549 to 0.2331	No	ns	>0.9999		Con vs. Con/50mGy	-0.03117	-0.1982 to 0.1359	No	ns	>0.9999		Unpaired t test
		Con vs. DM	0.3847	0.1907 to 0.5787	Yes	****	<0.0001		Con vs. DM	0.7204	0.5534 to 0.8875	Yes	****	<0.0001		P value	0.0002
		Con vs. DM/25mGy	0.339	0.1451 to 0.5330	Yes	****	<0.0001		Con vs. DM/25mGy	0.166	-0.001108 to 0.3330	No	ns	0.0529		P value summary	***
		Con vs. DM/50mGy	0.00324	-0.1907 to 0.1972	No	ns	>0.9999		Con vs. DM/50mGy	0.1455	-0.02160 to 0.3125	No	ns	0.1455		Significantly different (P < 0.05)?	Yes
		Con vs. DM/75mGy	-0.0045	-0.1985 to 0.1895	No	ns	>0.9999		Con vs. DM/75mGy	0.153	-0.01411 to 0.3200	No	ns	0.1013		One- or two-tailed P value?	Two-tailed
		Con/50mGy vs. DM	0.3456	0.1516 to 0.5396	Yes	****	<0.0001		Con/50mGy vs. DM	0.7516	0.5845 to 0.9187	Yes	****	<0.0001		t, df	t=4.990, df=14
		Con/50mGy vs. DM/25mGy	0.2999	0.1059 to 0.4939	Yes	***	0.0003		Con/50mGy vs. DM/25mGy	0.1971	0.03006 to 0.3642	Yes	*	0.0101
		Con/50mGy vs. DM/50mGy	-0.03588	-0.2299 to 0.1581	No	ns	>0.9999		Con/50mGy vs. DM/50mGy	0.1766	0.009572 to 0.3437	Yes	*	0.0304
		Con/50mGy vs. DM/75mGy	-0.04362	-0.2376 to 0.1504	No	ns	>0.9999		Con/50mGy vs. DM/75mGy	0.1841	0.01706 to 0.3512	Yes	*	0.0205
		DM vs. DM/25mGy	-0.04567	-0.2396 to 0.1483	No	ns	>0.9999		DM vs. DM/25mGy	-0.5545	-0.7215 to -0.3874	Yes	****	<0.0001
		DM vs. DM/50mGy	-0.3815	-0.5754 to -0.1875	Yes	****	<0.0001		DM vs. DM/50mGy	-0.575	-0.7420 to -0.4079	Yes	****	<0.0001
		DM vs. DM/75mGy	-0.3892	-0.5832 to -0.1952	Yes	****	<0.0001		DM vs. DM/75mGy	-0.5675	-0.7345 to -0.4004	Yes	****	<0.0001
		DM/25mGy vs. DM/50mGy	-0.3358	-0.5298 to -0.1418	Yes	****	<0.0001		DM/25mGy vs. DM/50mGy	-0.02049	-0.1875 to 0.1466	No	ns	>0.9999
		DM/25mGy vs. DM/75mGy	-0.3435	-0.5375 to -0.1496	Yes	****	<0.0001		DM/25mGy vs. DM/75mGy	-0.013	-0.1801 to 0.1541	No	ns	>0.9999
		DM/50mGy vs. DM/75mGy	-0.00774	-0.2017 to 0.1862	No	ns	>0.9999		DM/50mGy vs. DM/75mGy	0.00749	-0.1596 to 0.1745	No	ns	>0.9999
	TNFα	4 week							8 week
		Bonferroni's multiple comparisons test	Mean Diff.	95.00% CI of diff.	Below threshold?	Summary	Adjusted P Value		Bonferroni's multiple comparisons test	Mean Diff.	95.00% CI of diff.	Below threshold?	Summary	Adjusted P Value		4 week v.s. 8week DM
		Con vs. Con/50mGy	-0.04514	-0.3128 to 0.2225	No	ns	>0.9999		Con vs. Con/50mGy	-0.1824	-0.4536 to 0.08892	No	ns	0.6375		Unpaired t test
		Con vs. DM	-1.963	-2.230 to -1.695	Yes	****	<0.0001		Con vs. DM	-3.042	-3.314 to -2.771	Yes	****	<0.0001		P value	<0.0001
		Con vs. DM/25mGy	-1.711	-1.979 to -1.443	Yes	****	<0.0001		Con vs. DM/25mGy	-2.102	-2.374 to -1.831	Yes	****	<0.0001		P value summary	****
		Con vs. DM/50mGy	-0.9238	-1.191 to -0.6561	Yes	****	<0.0001		Con vs. DM/50mGy	-2.915	-3.187 to -2.644	Yes	****	<0.0001		Significantly different (P < 0.05)?	Yes
		Con vs. DM/75mGy	-1.007	-1.275 to -0.7394	Yes	****	<0.0001		Con vs. DM/75mGy	-2.987	-3.258 to -2.716	Yes	****	<0.0001		One- or two-tailed P value?	Two-tailed
		Con/50mGy vs. DM	-1.918	-2.185 to -1.650	Yes	****	<0.0001		Con/50mGy vs. DM	-2.86	-3.131 to -2.589	Yes	****	<0.0001		t, df	t=13.61, df=14
		Con/50mGy vs. DM/25mGy	-1.666	-1.934 to -1.398	Yes	****	<0.0001		Con/50mGy vs. DM/25mGy	-1.92	-2.191 to -1.649	Yes	****	<0.0001
		Con/50mGy vs. DM/50mGy	-0.8787	-1.146 to -0.6110	Yes	****	<0.0001		Con/50mGy vs. DM/50mGy	-2.733	-3.004 to -2.462	Yes	****	<0.0001
		Con/50mGy vs. DM/75mGy	-0.962	-1.230 to -0.6943	Yes	****	<0.0001		Con/50mGy vs. DM/75mGy	-2.805	-3.076 to -2.533	Yes	****	<0.0001
		DM vs. DM/25mGy	0.2517	-0.01599 to 0.5194	No	ns	0.0827		DM vs. DM/25mGy	0.94	0.6687 to 1.211	Yes	****	<0.0001
		DM vs. DM/50mGy	1.039	0.7713 to 1.307	Yes	****	<0.0001		DM vs. DM/50mGy	0.1271	-0.1442 to 0.3984	No	ns	>0.9999
		DM vs. DM/75mGy	0.9556	0.6879 to 1.223	Yes	****	<0.0001		DM vs. DM/75mGy	0.05533	-0.2160 to 0.3266	No	ns	>0.9999
		DM/25mGy vs. DM/50mGy	0.7873	0.5196 to 1.055	Yes	****	<0.0001		DM/25mGy vs. DM/50mGy	-0.8129	-1.084 to -0.5416	Yes	****	<0.0001
		DM/25mGy vs. DM/75mGy	0.7039	0.4362 to 0.9716	Yes	****	<0.0001		DM/25mGy vs. DM/75mGy	-0.8846	-1.156 to -0.6134	Yes	****	<0.0001
		DM/50mGy vs. DM/75mGy	-0.08332	-0.3510 to 0.1844	No	ns	>0.9999		DM/50mGy vs. DM/75mGy	-0.07174	-0.3430 to 0.1995	No	ns	>0.9999
	SOD1	4 week							8 week
		Bonferroni's multiple comparisons test	Mean Diff.	95.00% CI of diff.	Below threshold?	Summary	Adjusted P Value		Bonferroni's multiple comparisons test	Mean Diff.	95.00% CI of diff.	Below threshold?	Summary	Adjusted P Value		4 week v.s. 8week DM
		Con vs. Con/50mGy	-0.06174	-0.2149 to 0.09143	No	ns	>0.9999		Con vs. Con/50mGy	-0.101	-0.3062 to 0.1041	No	ns	>0.9999		Unpaired t test
		Con vs. DM	0.292	0.1389 to 0.4452	Yes	****	<0.0001		Con vs. DM	0.428	0.2228 to 0.6332	Yes	****	<0.0001		P value	0.0359
		Con vs. DM/25mGy	-0.4437	-0.5969 to -0.2905	Yes	****	<0.0001		Con vs. DM/25mGy	-0.241	-0.4461 to -0.03581	Yes	*	0.0106		P value summary	*
		Con vs. DM/50mGy	-0.5683	-0.7215 to -0.4152	Yes	****	<0.0001		Con vs. DM/50mGy	-0.2209	-0.4260 to -0.01572	Yes	*	0.0257		Significantly different (P < 0.05)?	Yes
		Con vs. DM/75mGy	-0.4854	-0.6386 to -0.3322	Yes	****	<0.0001		Con vs. DM/75mGy	-0.2071	-0.4123 to -0.001983	Yes	*	0.046		One- or two-tailed P value?	Two-tailed
		Con/50mGy vs. DM	0.3538	0.2006 to 0.5070	Yes	****	<0.0001		Con/50mGy vs. DM	0.529	0.3239 to 0.7342	Yes	****	<0.0001		t, df	t=2.321, df=14
		Con/50mGy vs. DM/25mGy	-0.382	-0.5351 to -0.2288	Yes	****	<0.0001		Con/50mGy vs. DM/25mGy	-0.1399	-0.3451 to 0.06523	No	ns	0.5956
		Con/50mGy vs. DM/50mGy	-0.5066	-0.6598 to -0.3534	Yes	****	<0.0001		Con/50mGy vs. DM/50mGy	-0.1198	-0.3250 to 0.08533	No	ns	>0.9999
		Con/50mGy vs. DM/75mGy	-0.4237	-0.5768 to -0.2705	Yes	****	<0.0001		Con/50mGy vs. DM/75mGy	-0.1061	-0.3113 to 0.09906	No	ns	>0.9999
		DM vs. DM/25mGy	-0.7357	-0.8889 to -0.5826	Yes	****	<0.0001		DM vs. DM/25mGy	-0.669	-0.8741 to -0.4638	Yes	****	<0.0001
		DM vs. DM/50mGy	-0.8604	-1.014 to -0.7072	Yes	****	<0.0001		DM vs. DM/50mGy	-0.6489	-0.8540 to -0.4437	Yes	****	<0.0001
		DM vs. DM/75mGy	-0.7774	-0.9306 to -0.6243	Yes	****	<0.0001		DM vs. DM/75mGy	-0.6351	-0.8403 to -0.4300	Yes	****	<0.0001
		DM/25mGy vs. DM/50mGy	-0.1246	-0.2778 to 0.02853	No	ns	0.2271		DM/25mGy vs. DM/50mGy	0.02009	-0.1851 to 0.2253	No	ns	>0.9999
		DM/25mGy vs. DM/75mGy	-0.04171	-0.1949 to 0.1115	No	ns	>0.9999		DM/25mGy vs. DM/75mGy	0.03382	-0.1713 to 0.2390	No	ns	>0.9999
		DM/50mGy vs. DM/75mGy	0.08294	-0.07024 to 0.2361	No	ns	>0.9999		DM/50mGy vs. DM/75mGy	0.01373	-0.1914 to 0.2189	No	ns	>0.9999
